# Supplementary material for: p107 mediated mitochondrial function controls muscle stem cell proliferative fates
Source: Nat Commun. 2021 Oct 13;12:5977. doi: 10.1038/s41467-021-26176-0 (PMC8514468; doi:10.1038/s41467-021-26176-0)
Supplement: Supplementary file 4 — source data [file 41467_2021_26176_MOESM4_ESM.xlsx]

## Sheet: Fig. 1A
							p107 Santa Cruz Biotech p107-C18
							α-tubulin Proteintech 66031-1-Ig
							histone H3 Santa Cruz Biotech histone H3-C16

## Sheet: Fig. 1B
																	p107		cox4		p107/cox4
																growth 1	3183.68	1	1987.57		1.60179
																growth arrest 1	3880.12	2	16004.9		0.242433
																growth 2	3368	3	2014.47		1.67191
																growth arrest 2	2753.2	4	10678.1		0.257835
																growth 3	5814.46	5	5576.62		1.04265
																growth arrest 3	2140.18	6	12560		0.170396
																growth 4	10190	7	5464.74		1.86468
									p107 Santa Cruz Biotech p107-C18							growth arrest 4	521.456	8	6613.28		0.0788499
																	n1	n2	n3	n4
																G	1.20671	1.03659	0.674741	1.08196
																Ga	0.156888	0.051027	0.11027	0.166856
																	n1	n2	n3	n4	Avg	stdev	fold	stdev fold
																G	1.86468	1.60179	1.04265	1.67191	1.54526	0.353027	1	0.228458
																Ga	0.242433	0.0788499	0.170396	0.257835	0.187379	0.0817762	0.12126	0.0529207
																	fold	stdev fold	pvalue ttest	0.00343506
																G	1	0.228458		**
																Ga	0.12126	0.0529207
									α-tubulin Proteintech 66031-1-Ig
									Cox4 Abcam ab16056
																Unpaired t test
																P value	0.0029
																P value summary	**
																Are means signif. different? (P < 0.05)	Yes
																One- or two-tailed P value?	Two-tailed
																t, df	t=6.490 df=4

## Sheet: Fig. 1C
								Rb Cell Signaling Rb-D20															p130 Cell Signaling RBL2-D9T7M
																							α-tubulin Proteintech 66031-1-Ig
								α-tubulin Proteintech 66031-1-Ig
																						Cox4 Abcam ab16056
									Cox4 Abcam ab16056

## Sheet: Fig. 1D
																																															p107 Proteintech 13354-1-AP
																													p107 Proteintech 13354-1-AP
											p107 Proteintech 13354-1-AP
																																															α-tubulin Proteintech 66031-1-Ig
																														Cox4 Abcam ab16056
											Cox4 Abcam ab16056

## Sheet: Fig. 1N
																															Nuc
																															p107 Proteintech 13354-1-AP
												p107 Proteintech 13354-1-AP
																											Nuc
												α-tubulin Proteintech 66031-1-Ig															histone H3 Cell Signaling histone H3-D1H2
												Cox4 Abcam ab16056																			WC
																															p107 Proteintech 13354-1-AP
																																	WC
																																	α-tubulin Proteintech 66031-1-Ig

## Sheet: Fig.2A
		Sample Name	Gene Name	Cq			IgG			avg	stdev			p107			avg	stdev
		g1 IgG	dloop	28.81			g1 IgG	28.81	28.22	28.515	0.417193	2.60693e-09		g1	23.87	24.3	24.085	0.304056	5.61943e-08
		g1 IgG	dloop	28.22			g2 IgG	27.29	27.22	27.255	0.0494975	6.24349e-09		g2	24.06	25.06	24.56	0.707107	4.043e-08
		g2 IgG	dloop	27.29			ga1 IgG	27.45	28.39	27.92	0.66468	3.9377e-09		ga 1	27.47	27.37	27.42	0.0707107	5.56875e-09
		g2 IgG	dloop	27.22			ga2 IgG	28.15	27.39	27.77	0.537401	4.36915e-09		ga 2	29.39	30.18	29.785	0.558614	1.08099e-09
		ga1 IgG	dloop	27.45			g3 IgG	28.21	28.64	28.425	0.304056	2.77474e-09		g3	23.76	24.64	24.2	0.622254	5.18889e-08
		ga1 IgG	dloop	28.39			ga3 IgG	27.91	28.06	27.985	0.106066	3.76422e-09		ga 3	27.86	27.68	27.77	0.127279	4.36915e-09
		ga2 IgG	dloop	28.15
		ga2 IgG	dloop	27.39
		g3 IgG	dloop	28.21
		g3 IgG	dloop	28.64
		ga3 IgG	dloop	27.91			IgG	n1	n2	n3	avg	stdev	fold	stdev fold		IgG	n1	n2	n3	avg
		ga3 IgG	dloop	28.06			G	2.60693e-09	6.24349e-09	2.77474e-09	3.87505e-09	2.05284e-09	1	0.529758		G	0.672747	1.6112	0.716052	1
							Ga	3.9377e-09	4.36915e-09	3.76422e-09	4.02369e-09	3.11496e-10	1.03836	0.080385		Ga	1.01617	1.12751	0.971399	1.03836
							p107	n1	n2	n3	avg	stdev	fold	stdev fold		p107	n1	n2	n3
							G	5.61943e-08	4.043e-08	5.18889e-08	4.95044e-08	8.1482e-09	12.7751	2.10273		G	14.5016	10.4334	13.3905	12.7751
							Ga	5.56875e-09	1.08099e-09	4.36915e-09	3.67296e-09	2.32347e-09	0.947848	0.599596		Ga	1.43708	0.278961	1.12751	0.947848
		ga 1	dloop	27.47
		ga 1	dloop	27.37
		g2	dloop	24.06				fold			stdev fold
		g2	dloop	25.06				IgG	p107 binding		IgG	p107 binding
		g1	dloop	23.87			G	1	12.7751		0.529758	2.10273
		g1	dloop	24.3			Ga	1.03836	0.947848		0.080385	0.599596
		ga 2	dloop	29.39
		ga 2	dloop	30.18
		g3	dloop	23.76
		g3	dloop	24.64
		ga 3	dloop	27.86
		ga 3	dloop	27.68
		ko1 g	dloop
		ko1 g	dloop
		ko2 g	dloop
		ko2 g	dloop
		ko1 ga	dloop
		ko1 ga	dloop
		ko2 ga	dloop
		ko2 ga	dloop
						Two way Anova	Tukey's multiple comparisons test	Mean Diff.	95.00% CI of diff.	Below threshold?	Summary	Adjusted P Value
							G:IgG vs. G:p107	-11.78	-14.72 to -8.832	Yes	***	<0.0001
							G:IgG vs. Ga:IgG	-0.03836	-2.982 to 2.905	No	ns	>0.9999
							G:IgG vs. Ga:p107	0.05215	-2.891 to 2.995	No	ns	>0.9999
							G:p107 vs. Ga:IgG	11.74	8.794 to 14.68	Yes	***	<0.0001
							G:p107 vs. Ga:p107	11.83	8.884 to 14.77	Yes	***	<0.0001
							Ga:IgG vs. Ga:p107	0.09051	-2.853 to 3.034	No	ns	0.9996

## Sheet: Fig. 2B
										E2F4 Cell Signaling E2F4-E3G2G												Tfam Proteintech 22586-1-AP
																																						E2F5 Santa Cruz Biotech E2F5-C8
																							α-tubulin Proteintech 66031-1-Ig														α-tubulin Proteintech 66031-1-Ig
										α-tubulin Proteintech 66031-1-Ig
																									Cox4 Abcam ab16056
										Cox4 Abcam ab16056
																																					Cox4 Abcam ab16056

## Sheet: Fig. 2C
						tfam g			avg	stdev	2^-(Cq)		tfam ga			avg	stdev	2^-(Cq)
	Sample Name	Gene Name	Cq			n1	25.4	25.72	25.56	0.226274	2.0215e-08		n1	24.19	24.7	24.445	0.360624	4.37846e-08
	tfam1 g	dloop	25.4			n2	26.32	26.69	26.505	0.26163	1.05003e-08		n2	24.02	24.23	24.125	0.148492	5.46577e-08
	tfam1 g	dloop	25.72			n3	25.75	26.33	26.04	0.410122	1.44937e-08		n3	24.2	24.84	24.52	0.452548	4.15666e-08
	tfam2 g	dloop	26.32			n4	27.75	27.29	27.52	0.325269	5.19583e-09		n4	23.77	23.86	23.815	0.0636396	6.77596e-08
	tfam2 g	dloop	26.69
	e2f1 g	dloop	24.87			e2f4 g							e2f4 ga
	e2f1 g	dloop	24.74			n1	24.87	24.74	24.805	0.0919239	3.41154e-08		n1	29.13	28.76	28.945	0.26163	1.93503e-09
	e2f2 g	dloop	24.58			n2	24.58	25.02	24.8	0.311127	3.42339e-08		n2	27.33	28.21	27.77	0.622254	4.36915e-09
	e2f2 g	dloop	25.02			n3	25.24	24.65	24.945	0.417193	3.09604e-08		n3	27.46	27.54	27.5	0.0565685	5.26836e-09
	igg1 g	dloop	26.2			n4	24.45	23.53	23.99	0.650538	6.00192e-08
	igg1 g	dloop	26.21
	igg2 g	dloop	26.06			igG g							igG ga
	igg2 g	dloop	25.88			n1	26.2	26.21	26.205	0.00707107	1.29273e-08		n1	26.31	26.22	26.265	0.0636396	1.24007e-08
	tfam 3 g	dloop	25.75			n2	26.06	25.88	25.97	0.127279	1.52143e-08		n2	26.86	26.79	26.825	0.0494975	8.41144e-09
	tfam 3 g	dloop	26.33			n3	26.41	26.32	26.365	0.0636396	1.15703e-08		n3	26.61	27.33	26.97	0.509117	7.60713e-09
	igg3 g	dloop	26.41			n4	27.06	26.52	26.79	0.381838	8.618e-09		n4	26.99	26.42	26.705	0.403051	9.14101e-09
	igg3 g	dloop	26.32
	tfam 4 g	dloop	27.75
	tfam 4 g	dloop	27.29				n1	n2	n3	n4	avg	stdev	fold	stdev fold			n1	n2	n3	n4	avg
	igg4 g	dloop	27.06			IgG g	1.29273e-08	1.52143e-08	1.15703e-08	8.618e-09	1.20825e-08	2.75601e-09	1	0.2281		IgG g	1.06992	1.2592	0.957609	0.713265	1
	igg4 g	dloop	26.52			Tfam g	2.0215e-08	1.05003e-08	1.44937e-08	5.19583e-09	1.26012e-08	6.34573e-09	1.04293	0.525201		Tfam g	1.67308	0.869049	1.19956	0.43003	1.04293
	e2f3 g	dloop	25.24			E2F4 g	3.41154e-08	3.42339e-08	3.09604e-08	6.00192e-08	3.98322e-08	1.35431e-08	3.2967	1.12089		E2F4 g	2.82355	2.83335	2.56242	4.96746	3.2967
	e2f3 g	dloop	24.65			IgG ga	1.24007e-08	8.41144e-09	7.60713e-09	9.14101e-09	9.39008e-09	2.10259e-09	0.76291	0.170828		IgG ga	1.02634	0.696169	0.629601	0.756551	0.777165
	e2f4 g	dloop	24.45			Tfam ga	4.37846e-08	5.46577e-08	4.15666e-08	6.77596e-08	5.19421e-08	1.19967e-08	4.35292	1.00536		Tfam ga	3.62381	4.52372	3.44024	5.60809	4.29897
	e2f4 g	dloop	23.53			E2F4 ga	1.93503e-09	4.36915e-09	5.26836e-09		3.85751e-09	1.72456e-09	0.319265	0.142732		E2F4 ga	0.160151	0.361611	0.436033		0.319265
	Tfam 1 ga	dloop	24.19
	Tfam 2 ga	dloop	24.02				fold				stdev fold
	Tfam 3 ga	dloop	24.2				G	Ga			G	Ga
	Tfam 4 ga	dloop	23.77			IgG	1	0.76291		IgG	0.2281	0.170828
	Tfam 1 ga	dloop	24.7			E2f4	3.2967	0.319265		E2f4	1.12089	0.142732
	Tfam 2 ga	dloop	24.23			Tfam	1.04293	4.35292		Tfam	0.525201	1.00536
	Tfam 3 ga	dloop	24.84
	Tfam 4 ga	dloop	23.86
	e2f ga 1	dloop	29.13
	e2f ga 2	dloop	27.33
	e2f ga 3	dloop	27.46
	e2f ga 1	dloop	28.76
	e2f ga 2	dloop	28.21
	e2f ga 3	dloop	27.54
	IgG ga 1	dloop	26.31
	IgG ga 2	dloop	26.86
	IgG ga 3	dloop	26.61
	IgG ga 4	dloop	26.99
	IgG ga 1	dloop	26.22
	IgG ga 2	dloop	26.79
	IgG ga 3	dloop	27.33
	IgG ga 4	dloop	26.42
					Two way Anova	Tukey's multiple comparisons test	Mean Diff.	95.00% CI of diff.	Below threshold?	Summary	Adjusted P Value
						G:IgG vs. G:E2f	-2.297	-3.789 to -0.8048	Yes	**	0.0014
						G:IgG vs. G:Tfam	-0.04293	-1.535 to 1.449	No	ns	>0.9999
						G:IgG vs. Ga:IgG	0.2371	-1.255 to 1.729	No	ns	0.9953
						G:IgG vs. Ga:E2f	0.6807	-0.8112 to 2.173	No	ns	0.6979
						G:IgG vs. Ga:Tfam	-3.353	-4.845 to -1.861	Yes	***	<0.0001
						G:E2f vs. G:Tfam	2.254	0.7618 to 3.746	Yes	**	0.0017
						G:E2f vs. Ga:IgG	2.534	1.042 to 4.026	Yes	***	0.0005
						G:E2f vs. Ga:E2f	2.977	1.486 to 4.469	Yes	***	<0.0001
						G:E2f vs. Ga:Tfam	-1.056	-2.548 to 0.4357	No	ns	0.264
						G:Tfam vs. Ga:IgG	0.28	-1.212 to 1.772	No	ns	0.99
						G:Tfam vs. Ga:E2f	0.7237	-0.7683 to 2.216	No	ns	0.6439
						G:Tfam vs. Ga:Tfam	-3.31	-4.802 to -1.818	Yes	****	<0.0001
						Ga:IgG vs. Ga:E2f	0.4436	-1.048 to 1.936	No	ns	0.9291
						Ga:IgG vs. Ga:Tfam	-3.59	-5.082 to -2.098	Yes	****	<0.0001
						Ga:E2f vs. Ga:Tfam	-4.034	-5.526 to -2.542	Yes	****	<0.0001

## Sheet: Fig.2D
											nd6
	Sample Name	Gene Name	Cq	nd6			avg	stdev	ct			n1	n2	n3	avg	stdev	fold	stdev fold	Unpaired t test			nd2	n1	n2	n3	avg
	g1	nd6	17.99	g1	17.99	18.03	18.01	0.0282843	0.377618		g	0.377618	0.401925	0.421908	0.400484	0.02218	1	0.0553831	P value	0.0415		g	0.59745	1.18254	1.22001	1
	g1	nd6	18.03	g2	18.05	17.93	17.99	0.0848528	0.401925		ga	1.56917	0.702222	1.68179	1.31773	0.53601	3.29034	1.3384	P value summary	*		ga	3.2759	2.82234	3.10995	3.0694
	g1	cox2	15.15	g3	17.7	17.76	17.73	0.0424264	0.421908										Are means signif. different? (P < 0.05)	Yes
	g1	cox2	15.26	ga1	16.76	16.31	16.535	0.318198	1.56917										One- or two-tailed P value?	Two-tailed		nd6
	g1	atp6	16.62	ga2	17.71	17.31	17.51	0.282843	0.702222										t, df	t=2.961 df=4			n1	n2	n3
	g1	atp6	16.7	ga3	16.62	16.45	16.535	0.120208	1.68179													g	0.942905	1.0036	1.0535	1
	g1	36b4	16.49	cox2			avg	stdev	ct		cox2	n1	n2	n3	avg	stdev	fold	stdev fold	Unpaired t test			ga	3.91818	1.75344	4.1994	3.29034
	g1	36b4	16.72	g1	15.15	15.26	15.205	0.0777817	2.63902		g	2.63902	2.92817	1.79005	2.45241	0.591562	1	0.241216	P value	0.029
	g2	nd6	18.05	g2	14.86	15.39	15.125	0.374767	2.92817		ga	8.11168	4.25748	7.75432	6.70783	2.12957	2.73519	0.868357	P value summary	*		cox2	n1	n2	n3
	g2	nd6	17.93	g3	15.28	16.01	15.645	0.516188	1.79005										Are means signif. different? (P < 0.05)	Yes		g	1.07609	1.194	0.729914	1
	g2	cox2	14.86	ga1	14.33	14	14.165	0.233345	8.11168										One- or two-tailed P value?	Two-tailed		ga	3.30763	1.73604	3.16191	2.73519
	g2	cox2	15.39	ga2	14.84	14.98	14.91	0.0989949	4.25748										t, df	t=3.335 df=4
	g2	atp6	16.56	ga3	14.27	14.39	14.33	0.0848528	7.75432													atp6	n1	n2	n3
	g2	atp6	16.8	atp6			avg	stdev	ct													g	0.922034	0.95455	1.12342	1
	g2	36b4	16.75	g1	16.62	16.7	16.66	0.0565685	0.962594		atp6	n1	n2	n3	avg	stdev	fold	stdev fold	Unpaired t test			ga	4.46262	3.15555	4.50926	4.04248
	g2	36b4	16.6	g2	16.56	16.8	16.68	0.169706	0.99654		g	0.962594	0.99654	1.17283	1.04399	0.112867	1	0.108111	P value	0.0025
	g3	nd6	17.7	g3	16.2	16.31	16.255	0.0777817	1.17283		ga	4.65893	3.29436	4.70763	4.22031	0.802261	4.04248	0.768457	P value summary	**
	g3	nd6	17.76	ga1	14.96	14.97	14.965	0.00707107	4.65893										Are means signif. different? (P < 0.05)	Yes
	g3	cox2	15.28	ga2	15.49	15.07	15.28	0.296985	3.29436										One- or two-tailed P value?	Two-tailed
	g3	cox2	16.01	ga3	14.97	15.13	15.05	0.113137	4.70763		nd2	n1	n2	n3	avg	stdev	fold	stdev fold
	g3	atp6	16.2								g	0.317538	0.628507	0.64842	0.531488	0.185554	1	0.349121	Unpaired t test
	g3	atp6	16.31								ga	1.7411	1.50004	1.6529	1.63135	0.121968	3.0694	0.229484	P value	0.001
	g3	36b4	16.61	36b4			avg	stdev											P value summary	**
	g3	36b4	16.36	g1	16.49	16.72	16.605	0.162635											Are means signif. different? (P < 0.05)	Yes
	ga1	nd6	16.76	g2	16.75	16.6	16.675	0.106066											One- or two-tailed P value?	Two-tailed
	ga1	nd6	16.31	g3	16.61	16.36	16.485	0.176777											t, df	t=8.579 df=4
	ga1	cox2	14.33	ga1	17.2	17.17	17.185	0.0212132								Ttest
	ga1	cox2	14	ga2	17.26	16.74	17	0.367696			nd2	fold	stdev fold		P value	0.001
	ga1	atp6	14.96	ga3	17.11	17.46	17.285	0.247487			pr	1	0.349121		P value summary	**
	ga1	atp6	14.97								1	3.0694	0.229484
	ga1	36b4	17.2	nd2			avg	stdev	ct
	ga1	36b4	17.17	ga1	15.17	15.02	15.095	0.106066	1.7411		nd6
	ga2	nd6	17.71	ga2	15.28	15.44	15.36	0.113137	1.50004			fold	stdev fold		P value	0.0415
	ga2	nd6	17.31	ga3	15.24	15.07	15.155	0.120208	1.6529		pr	1	0.0553831		P value summary	*
	ga2	cox2	14.84	g1	15.91	15.84	15.875	0.0494975	0.317538		1	3.29034	1.3384
	ga2	cox2	14.98	g2	15.02	15.53	15.275	0.360624	0.628507
	ga2	atp6	15.49	g3	15	14.8	14.9	0.141421	0.64842		cox2
	ga2	atp6	15.07									fold	stdev fold		P value	0.029
	ga2	36b4	17.26								pr	1	0.241216		P value summary	*
	ga2	36b4	16.74	36B4							1	2.73519	0.868357
	ga3	nd6	16.62	ga1	15.8	15.99	15.895	0.13435
	ga3	nd6	16.45	ga2	15.84	16.05	15.945	0.148492			atp6
	ga3	cox2	14.27	ga3	15.91	15.85	15.88	0.0424264				fold	stdev fold		P value	0.0025
	ga3	cox2	14.39	g1	14.21	14.23	14.22	0.0141421			pr	1	0.108111		P value summary	**
	ga3	atp6	14.97	g2	14.82	14.39	14.605	0.304056			1	4.04248	0.768457
	ga3	atp6	15.13	g3	14.58	13.97	14.275	0.431335
	ga3	36b4	17.11
	ga3	36b4	17.46									nd2	nd6	cox2	atp6	stdev g	stdev gaf
	ga2	nd2	15.28								G	1	1	1	1	0.349121	0.229484
	ga2	nd2	15.44								Ga	3.0694	3.29034	2.73519	4.04248	0.0553831	1.3384
	ga2	36B4	15.84													0.241216	0.868357
	ga2	36B4	16.05													0.108111	0.768457
	ga3	nd2	15.24
	ga3	nd2	15.07
	ga3	36B4	15.91
	ga3	36B4	15.85
	g1	nd2	15.91
	g1	nd2	15.84
	g1	36B4	14.21
	g1	36B4	14.23
	g2	nd2	15.02
	g2	nd2	15.53
	g2	36B4	14.82
	g2	36B4	14.39
	g3	nd2	15
	g3	nd2	14.8
	g3	36B4	14.58
	g3	36B4	13.97
	ga1	nd2	15.17
	ga1	nd2	15.02
	ga1	36B4	15.8
	ga1	36B4	15.99

## Sheet: Fig.2E i
	Sample Name	Gene Name	Cq
	Ctl1	nd2	16.52		nd2			avg	stdev				nd2	n1	n2	n3	n4	avg	stdev	fold	stdev fold	Ttest		nd2	n1	n2	n3	n4	avg
	Ctl1	nd2	16.58		Ctl1	16.52	16.58	16.55	0.0424264	0.547147			Ctl	0.547147	1.18921	1.46917	0.630689	0.959053	0.443726	1	0.462671	0.0139676		Ctl	0.570508	1.23998	1.5319	0.657616	1
	Ctl1	nd6	19.13		Ctl2	15.15	15.91	15.53	0.537401	1.18921			p107ko	1.88557	1.69349	2.09217	2.86791	2.13479	0.51515	2.22593	0.537144			p107ko	1.96607	1.76579	2.1815	2.99036	2.22593
	Ctl1	nd6	19.69		Ctl3	15.05	14.61	14.83	0.311127	1.46917
	Ctl1	cox2	15.07		Ctl4	15.75	16.26	16.005	0.360624	0.630689														nd6	n1	n2	n3	n4
	Ctl1	cox2	15.15		p107ko1	15.13	14.87	15	0.183848	1.88557														Ctl	1.31887	0.982345	1.03476	0.664021	1
	Ctl1	atp6	-		p107ko2	15.25	15.39	15.32	0.0989949	1.69349														p107ko	5.00823	3.92938	5.61506		4.85089
	Ctl1	atp6	16.68		p107ko3	14.52	14.1	14.31	0.296985	2.09217
	Ctl1	36b4	15.07		p107ko4	14.52	14.22	14.37	0.212132	2.86791														cox2	n1	n2	n3	n4
	Ctl1	36b4	16.29																					Ctl	1.06045	1.23943	1.01725	0.682867	1
	Ctl2	nd2	15.15																					p107ko	2.22634	1.51538	1.62978	1.74675	1.77956
	Ctl2	nd2	15.91
	Ctl2	nd6	20.28																					atp6	n1	n2	n3	n4
	Ctl2	nd6	19.59		36b4			avg	stdev															Ctl	0.803778	1.39462	1.00338	0.798226	1
	Ctl2	cox2	15.33		Ctl1	15.07	16.29	15.68	0.86267															p107ko	1.986	2.54889	1.96546	2.6849	2.29631
	Ctl2	cox2	14.64		Ctl2	15.76	15.8	15.78	0.0282843
	Ctl2	atp6	15.55		Ctl3	15.58	15.19	15.385	0.275772				nd6	n1	n2	n3	n4	avg	stdev	fold	stdev fold	Ttest
	Ctl2	atp6	16.42		Ctl4	15.52	15.16	15.34	0.254558				Ctl	0.075363	0.0561333	0.0591286	0.0379436	0.0571421	0.0153357	1	0.268378	0.0114493
	Ctl2	36b4	15.76		p107ko1	15.9	15.93	15.915	0.0212132				p107ko	0.286181	0.224533	0.320856		0.27719	0.048787	4.85089	0.853784
	Ctl2	36b4	15.8		p107ko2	16.25	15.91	16.08	0.240416
	Ctl3	nd2	15.05		p107ko3	15.46	15.29	15.375	0.120208
	Ctl3	nd2	14.61		p107ko4	15.86	15.92	15.89	0.0424264
	Ctl3	nd6	19.94
	Ctl3	nd6	18.99		nd6			avg	stdev
	Ctl3	cox2	14.18		Ctl1	19.13	19.69	19.41	0.39598	0.075363
	Ctl3	cox2	15.57		Ctl2	20.28	19.59	19.935	0.487904	0.0561333
	Ctl3	atp6	15.65		Ctl3	19.94	18.99	19.465	0.671751	0.0591286			cox2	n1	n2	n3	n4	avg	stdev	fold	stdev fold
	Ctl3	atp6	16.48		Ctl4	19.89	20.23	20.06	0.240416	0.0379436			Ctl	1.48452	1.73508	1.42405	0.955945	1.3999	0.325158	1	0.232273	0.00834039
	Ctl3	36b4	15.58		p107ko1	17.21	18.23	17.72	0.721249	0.286181			p107ko	3.11666	2.12138	2.28153	2.44528	2.49121	0.437432	1.77956	0.312474
	Ctl3	36b4	15.19		p107ko2	18.07	18.4	18.235	0.233345	0.224533
	p107ko1	nd2	15.13		p107ko3	17.28	16.75	17.015	0.374767	0.320856
	p107ko1	nd2	14.87		p107ko4	17.49	16.56	17.025	0.657609	0.455335
	p107ko1	nd6	17.21
	p107ko1	nd6	18.23		cox2			avg	stdev
	p107ko1	cox2	14.32		Ctl1	15.07	15.15	15.11	0.0565685	1.48452
	p107ko1	cox2	14.23		Ctl2	15.33	14.64	14.985	0.487904	1.73508			atp6	n1	n2	n3	n4	avg	stdev	fold	stdev fold
	p107ko1	atp6	15.87		Ctl3	14.18	15.57	14.875	0.982878	1.42405			Ctl	0.5	0.867539	0.624165	0.496546	0.622063	0.174085	1	0.279851	0.00186833
	p107ko1	atp6	15.35		Ctl4	15.62	15.19	15.405	0.304056	0.955945			p107ko	1.23542	1.58557	1.22264	1.67018	1.42845	0.232906	2.29631	0.37441
	p107ko1	36b4	15.9		p107ko1	14.32	14.23	14.275	0.0636396	3.11666
	p107ko1	36b4	15.93		p107ko2	15.04	14.95	14.995	0.0636396	2.12138
	p107ko2	nd2	15.25		p107ko3	14.34	14.03	14.185	0.219203	2.28153
	p107ko2	nd2	15.39		p107ko4	14.57	14.63	14.6	0.0424264	2.44528
	p107ko2	nd6	18.07											fold				stdev fold
	p107ko2	nd6	18.4											nd2	nd6	cox2	atp6		nd2	nd6	cox2	atp6
	p107ko2	cox2	15.04		atp6			avg	stdev				Ctl	1	1	1	1	Ctl	0.462671	0.268378	0.232273	0.279851
	p107ko2	cox2	14.95		Ctl1	16.68		16.68	#DIV/0!	0.5			p107KO	2.22593	4.85089	1.77956	2.29631	p107KO	0.537144	0.853784	0.312474	0.37441
	p107ko2	atp6	15.45		Ctl2	15.55	16.42	15.985	0.615183	0.867539			p value	0.0139676	0.0114493	0.00834039	0.00186833
	p107ko2	atp6	15.38		Ctl3	15.65	16.48	16.065	0.586899	0.624165			Ttest	*	*	**	**
	p107ko2	36b4	16.25		Ctl4	16.23	16.47	16.35	0.169706	0.496546
	p107ko2	36b4	15.91		p107ko1	15.87	15.35	15.61	0.367696	1.23542
	p107ko3	nd2	14.52		p107ko2	15.45	15.38	15.415	0.0494975	1.58557
	p107ko3	nd2	14.1		p107ko3	15.11	15.06	15.085	0.0353553	1.22264
	p107ko3	nd6	17.28		p107ko4	15.07	15.23	15.15	0.113137	1.67018
	p107ko3	nd6	16.75
	p107ko3	cox2	14.34
	p107ko3	cox2	14.03
	p107ko3	atp6	15.11
	p107ko3	atp6	15.06
	p107ko3	36b4	15.46
	p107ko3	36b4	15.29
	p107ko4	nd2	14.52
	p107ko4	nd2	14.22
	p107ko4	nd6	17.49
	p107ko4	nd6	16.56
	p107ko4	36b4	15.86
	p107ko4	36b4	15.92
	p107ko4	cox2	14.57
	p107ko4	cox2	14.63
	p107ko4	atp6	15.07
	p107ko4	atp6	15.23
	Ctl4	nd2	15.75
	Ctl4	nd2	16.26
	Ctl4	nd6	19.89
	Ctl4	nd6	20.23
	Ctl4	36b4	15.52
	Ctl4	36b4	15.16
	Ctl4	cox2	15.62
	Ctl4	cox2	15.19
	Ctl4	atp6	16.23
	Ctl4	atp6	16.47

[truncated: 114 more sheets: Fig.2E ii, Fig.2F, Fig. 2G, Fig.2H, Fig.2I, Fig.2J, Fig.2K, Fig. 2L, Fig. 2N i (a), Fig. 2N i (b), Fig. 2N i (c), Fig. 2N i (d), Fig. 2N i (e), Fig 2N i (f), Fig. 2N ii (a), Fig. 2N ii (b), Fig. 2N ii (c), Fig. 2N ii (d), Fig. 2N ii (e), Fig. 2N (f) …]
